# Supplementary material for: Fungal disease incidence along tree diversity gradients depends on latitude in European forests
Source: Ecol Evol. 2016 Mar 11;6(8):2426–38. doi: 10.1002/ece3.2056 (PMC4788975; doi:10.1002/ece3.2056)
Supplement: Supplementary file 2 — Appendix S1. R script. [file ECE3-6-2426-s002.r]

############ ########### ########## ########## ##########
# R script used to analyze data for:
#	Fungal disease incidence along tree diversity gradients depends on latitude in European forests
#	by
#	Diem Nguyen, Bastien Castagneyrol, Helge Bruelheide, Filippo Bussotti, Virginie Guyot, Hervé Jactel, Bogdan Jaroszewicz, Fernando Valladares, Jan Stenlid, Johanna Boberg
############ ########### ########## ########## ##########


############################
###### load libraries ######
############################
library(car)
library(lme4)
library(MuMIn) #for r.squaredGLMM
library(pgirmess) #for selMod

#data <-read.csv("file.csv", header = TRUE)


##### To do if we want to see what the correlation is among the different variables ====
##### association/correlation  ====
#KW test btwn continuous and categoriacal

kruskal.test(data$P_Species_richness ~ data$FxnGr)
kruskal.test( data$FxnGr ~ data$P_Species_richness)
kruskal.test(data$sq.MPD ~ data$FxnGr)
kruskal.test(data$FxnGr ~ data$sq.MPD)

cor.test(data$P_Species_richness , data$MPD)
cor.test(data$P_Species_richness , data$sq.MPD)
cor.test(data$P_Species_richness , data$P_Sha_st_focsp) #basal area
cor.test(data$P_Species_richness , data$P_Sha_ind_focsp) #counts of trees


data$prop.damage <- data$damage.foliage/data$total.foliage

####  MODEL  that includes center and scaling richness and latitude ======
data$P_Species_richness <- scale(data$P_Species_richness, center=T, scale =T)
data$Latitude <- scale(data$Latitude, center=T, scale =T)
#data$MPD <- scale(data$MPD, center=T, scale=T) 
data$sq.MPD <- scale(data$sq.MPD, center=T, scale=T) 


### beginning of analysis ####
  M8.full <- glmer (cbind(damage.foliage, healthy.foliage) ~ FxnGr + P_Species_richness + Latitude + sq.MPD + FxnGr:P_Species_richness + FxnGr:Latitude +  FxnGr:sq.MPD + P_Species_richness:Latitude + P_Species_richness:sq.MPD + sq.MPD:Latitude + (1|Country) + (1|P_Compo) + (1|ID_Plot) + (1|Species) + (1|Species:ID_Plot), family =  binomial, data=data, control=glmerControl(optimizer="bobyqa", optCtrl=list(maxfun=2e5)))
summary(M8.full)
Anova(M8.full)

#sequential removal of interaction terms M8.2 - M8.6
M8.2 <- glmer (cbind(damage.foliage, healthy.foliage) ~ FxnGr + P_Species_richness + Latitude + sq.MPD + FxnGr:P_Species_richness + FxnGr:Latitude +  FxnGr:sq.MPD + P_Species_richness:Latitude + P_Species_richness:sq.MPD + (1|Country) + (1|P_Compo) + (1|ID_Plot) + (1|Species) + (1|Species:ID_Plot), family =  binomial, data=data, control=glmerControl(optimizer="bobyqa", optCtrl=list(maxfun=2e5)))
#summary(M8.2)
#Anova(M8.2)

M8.3 <- glmer (cbind(damage.foliage, healthy.foliage) ~ FxnGr + P_Species_richness + Latitude + sq.MPD + FxnGr:P_Species_richness + FxnGr:Latitude +  FxnGr:sq.MPD + P_Species_richness:Latitude  + (1|Country) + (1|P_Compo) + (1|ID_Plot) + (1|Species) + (1|Species:ID_Plot), family =  binomial, data=data, control=glmerControl(optimizer="bobyqa", optCtrl=list(maxfun=2e5)))
#summary(M8.3)
#Anova(M8.3)

M8.4 <- glmer (cbind(damage.foliage, healthy.foliage) ~ FxnGr + P_Species_richness + Latitude + sq.MPD + FxnGr:P_Species_richness + FxnGr:Latitude +  FxnGr:sq.MPD  + (1|Country) + (1|P_Compo) + (1|ID_Plot) + (1|Species) + (1|Species:ID_Plot), family =  binomial, data=data, control=glmerControl(optimizer="bobyqa", optCtrl=list(maxfun=2e5)))
#summary(M8.4)
#Anova(M8.4)

M8.5 <- glmer (cbind(damage.foliage, healthy.foliage) ~ FxnGr + P_Species_richness + Latitude + sq.MPD + FxnGr:P_Species_richness + FxnGr:Latitude + (1|Country) + (1|P_Compo) + (1|ID_Plot) + (1|Species) + (1|Species:ID_Plot), family =  binomial, data=data, control=glmerControl(optimizer="bobyqa", optCtrl=list(maxfun=2e5)))
#summary(M8.5)
#Anova(M8.5)

M8.6 <- glmer (cbind(damage.foliage, healthy.foliage) ~ FxnGr + P_Species_richness + Latitude + sq.MPD + FxnGr:P_Species_richness +  (1|Country) + (1|P_Compo) + (1|ID_Plot) + (1|Species) + (1|Species:ID_Plot), family =  binomial, data=data, control=glmerControl(optimizer="bobyqa", optCtrl=list(maxfun=2e5)))
#summary(M8.6)
#Anova(M8.6)

# no interaction terms considered
M8.7 <- glmer (cbind(damage.foliage, healthy.foliage) ~ FxnGr + P_Species_richness + Latitude + sq.MPD +  (1|Country) + (1|P_Compo) + (1|ID_Plot) + (1|Species) + (1|Species:ID_Plot), family =  binomial, data=data, control=glmerControl(optimizer="bobyqa", optCtrl=list(maxfun=2e5)))
#summary(M8.7)
#Anova(M8.7)

M8.8 <- glmer (cbind(damage.foliage, healthy.foliage) ~ FxnGr + P_Species_richness + Latitude + sq.MPD + FxnGr:P_Species_richness + FxnGr:Latitude +  P_Species_richness:Latitude  + (1|Country) + (1|P_Compo) + (1|ID_Plot) + (1|Species) + (1|Species:ID_Plot), family =  binomial, data=data, control=glmerControl(optimizer="bobyqa", optCtrl=list(maxfun=2e5)))
#summary(M8.8)
#Anova(M8.8)

M8.9 <- glmer (cbind(damage.foliage, healthy.foliage) ~ FxnGr + P_Species_richness + Latitude + sq.MPD + FxnGr:P_Species_richness +  P_Species_richness:Latitude  + (1|Country) + (1|P_Compo) + (1|ID_Plot) + (1|Species) + (1|Species:ID_Plot), family =  binomial, data=data, control=glmerControl(optimizer="bobyqa", optCtrl=list(maxfun=2e5)))
#summary(M8.9)
#Anova(M8.9)

M8.10 <- glmer (cbind(damage.foliage, healthy.foliage) ~ FxnGr + P_Species_richness + Latitude  + FxnGr:P_Species_richness +  P_Species_richness:Latitude  + (1|Country) + (1|P_Compo) + (1|ID_Plot) + (1|Species) + (1|Species:ID_Plot), family =  binomial, data=data, control=glmerControl(optimizer="bobyqa", optCtrl=list(maxfun=2e5))) #still the better model even though use sq.MPD unweighted branch length
summary(M8.10)
Anova(M8.10)

# random effects only
M8.11 <- glmer (cbind(damage.foliage, healthy.foliage) ~ 1  + (1|Country) + (1|P_Compo) + (1|ID_Plot) + (1|Species) + (1|Species:ID_Plot), family =  binomial, data=data, control=glmerControl(optimizer="bobyqa", optCtrl=list(maxfun=2e5))) #null model


mods <-list( 
  M8.full, 
  M8.2,
  M8.3,
  M8.4,
  M8.5,
  M8.6,
  M8.7,
  M8.8,
  M8.9,
  M8.10,
  M8.11)
             
(AIC.table <- data.frame(selMod(mods))[,-(5:7)])
#write.csv(AIC.table, "AIC_sqMPD.csv")

AICc.weights <- data.frame(importance(mods))
AICc.weights
write.csv(AICc.weights, "Akaike_weights.csv")

r.squaredGLMM(M8.full) 
r.squaredGLMM(M8.2) 
r.squaredGLMM(M8.3) 
r.squaredGLMM(M8.4) 
r.squaredGLMM(M8.5) 
r.squaredGLMM(M8.6) 
r.squaredGLMM(M8.7) 
r.squaredGLMM(M8.8) 
r.squaredGLMM(M8.9) 
r.squaredGLMM(M8.10) 
r.squaredGLMM(M8.11)


############# Tables #######

#base model used to generate estimates in Table S2
M8.10 <- glmer (cbind(damage.foliage, healthy.foliage) ~ FxnGr + P_Species_richness + Latitude  + FxnGr:P_Species_richness +  P_Species_richness:Latitude  + (1|Country) + (1|P_Compo) + (1|ID_Plot) + (1|Species) + (1|Species:ID_Plot), family =  binomial, data=data, control=glmerControl(optimizer="bobyqa", optCtrl=list(maxfun=2e5))) 


# model used to generate estimates in Table S3 # Country

model2 <- glmer (cbind(damage.foliage, healthy.foliage)  ~ P_Species_richness + Country + P_Species_richness:Country + (P_Species_richness|P_Compo)+(1|Species:ID_Plot)  , family =  binomial, data=data, control=glmerControl(optimizer="bobyqa", optCtrl=list(maxfun=2e5)))
summary(model2) 


## model used to generate estimates in Table S4 # FxnID
model3 <- glmer (cbind(damage.foliage, healthy.foliage) ~ P_Species_richness + FxnGr  + P_Species_richness:FxnGr  + (1|Country) + (1|P_Compo) + (1|ID_Plot) + (1|Species) + (1|Species:ID_Plot), family =  binomial, data=data, control=glmerControl(optimizer="bobyqa", optCtrl=list(maxfun=2e5)))
summary(model3)


############# Figures #######

## Figure 2

data$Country <- factor(data$Country, levels= levels(data$Country)[order(tapply(data$Latitude, data$Country, mean))]) #to order country from south to north


model2 <- glmer (cbind(damage.foliage, healthy.foliage)  ~ P_Species_richness + Country + P_Species_richness:Country +  (P_Species_richness|P_Compo)+(1|Species:ID_Plot)  , family =  binomial, data=data, control=glmerControl(optimizer="bobyqa", optCtrl=list(maxfun=2e5))) 

xv <- function(x){seq(min(x, na.rm=T), max(x, na.rm=T), 0.01*(max(x,na.rm=T)-min(x, na.rm=T)))}

newd <- rbind(data.frame(Country = rep('Spain', 101), P_Species_richness = xv(1:4)),
              data.frame(Country = rep('Italy', 101), P_Species_richness = xv(1:5)),
              data.frame(Country = rep('Romania', 101), P_Species_richness = xv(1:4)),
              data.frame(Country = rep('Germany', 101), P_Species_richness = xv(1:4)),
              data.frame(Country = rep('Poland', 101), P_Species_richness = xv(1:5)),
              data.frame(Country = rep('Finland', 101), P_Species_richness = xv(1:3)))
newd$Country <- factor(newd$Country, levels= levels(data$Country))
mat <- model.matrix(~ P_Species_richness + Country + P_Species_richness:Country, data= newd)


colnames(mat) ; names(fixef(model2))

newd$fit <- as.vector(mat %*% fixef(model2))
newd$fit.se <- sqrt(diag(mat %*% vcov(model2) %*% t(mat)))
newd$lse <- newd$fit - newd$fit.se
newd$use <- newd$fit + newd$fit.se


library(RColorBrewer)
library(ggplot2) 


pdf("Figure2.pdf", width = 12.5, height = 3.5)
p <- ggplot(data, aes(P_Species_richness, prop.damage))

(p <- p + 
   theme_set(theme_bw()) + # remove grey colour in the background
   facet_grid(. ~ Country) +
   geom_ribbon(data= newd,
               aes(y=fit, ymin=lse, ymax= use, 
                   fill=as.factor(Country)), alpha=0.5) +
   geom_line(data=newd, aes(y=fit, colour=as.factor(Country)), lwd= 1) + 
   labs(x="Tree species richness", y="Incidence of disease (logit)") +
   scale_fill_discrete(name="Country") +
   scale_colour_manual("Country", values = colorRampPalette(c("tomato", "steelblue"))(6)) + 
   scale_fill_manual("Country", values = colorRampPalette(c("tomato", "steelblue"))(6)))
dev.off()

#######################

## Figure 3

## back scale richness
data$P_Species_richness <- as.numeric(as.factor(data$P_Species_richness))
str(data)

## effect of functional group
model3 <- glmer (cbind(damage.foliage, healthy.foliage) ~ P_Species_richness + FxnGr  + P_Species_richness:FxnGr  + (1|Country) + (1|P_Compo) + (1|ID_Plot) + (1|Species) + (1|Species:ID_Plot), family =  binomial, data=data, control=glmerControl(optimizer="bobyqa", optCtrl=list(maxfun=2e5)))

newd <- expand.grid(FxnGr = levels(data$FxnGr), P_Species_richness= seq(0.6, 5, 0.1), Country = levels(data$Country)) 
mat <- model.matrix(~ P_Species_richness + FxnGr + P_Species_richness:FxnGr, data= newd)
colnames(mat) ; names(fixef(model3))

newd$fit <- as.vector(mat %*% fixef(model3))
newd$fit.se <- sqrt(diag(mat %*% vcov(model3) %*% t(mat)))
newd$lse <- newd$fit - newd$fit.se
newd$use <- newd$fit + newd$fit.se

pdf("Figure3.pdf", width = 8, height = 4)
p3 <- ggplot(data, aes(P_Species_richness, prop.damage))
(p3 <- p3 + 
   theme_set(theme_bw()) +
   facet_grid(.~ FxnGr) +
   geom_ribbon(data= newd,
               aes(y=fit, ymin=lse, ymax= use, 
                   fill=as.factor(FxnGr)), alpha=0.5) +
   geom_line(data=newd, aes(y=fit, colour=as.factor(FxnGr))) + 
   labs(x="Tree species richness", y="Incidence of disease (logit)") +
   scale_fill_discrete(name="FxnGr") +
   scale_colour_manual("Functional type", values = c('steelblue', 'olivedrab')) + 
   scale_fill_manual("Functional type", values = c('steelblue', 'olivedrab')))
dev.off()


#### MODEL VALIDATION ====
M8.10 <- glmer (cbind(damage.foliage, healthy.foliage) ~ FxnGr + P_Species_richness + Latitude  + FxnGr:P_Species_richness +  P_Species_richness:Latitude  + (1|Country) + (1|P_Compo) + (1|ID_Plot) + (1|Species) + (1|Species:ID_Plot), family =  binomial, data=data, control=glmerControl(optimizer="bobyqa", optCtrl=list(maxfun=2e5)))


RM <- resid(M8.10)
F1 <- fitted(M8.10)
RE <- ranef(M8.10)

par(mfrow=c(2,3))
par(mar=c(5,4,2,2))

plot(RM ~ F1, xlab = "Fitted values", ylab ="Residuals")
plot(RM ~ data$P_Species_richness, xlab = "Species richness", ylab ="Residuals")
qqnorm(F1, main = "QQ plot residuals")
qqline(F1)
qqnorm(unlist(RE[[1]]), main = "QQ plot Species:ID_Plot")
qqline(unlist(RE[[1]]))
qqnorm(unlist(RE[[2]]), main = "QQ plot ID_Plot")
qqline(unlist(RE[[2]]))
qqnorm(unlist(RE[[3]]), main = "QQ plot P_Compo")
qqline(unlist(RE[[3]]))
qqnorm(unlist(RE[[4]]), main = "QQ plot Species")
qqline(unlist(RE[[4]]))
qqnorm(unlist(RE[[5]]), main = "QQ plot Country")
qqline(unlist(RE[[5]]))
dev.off()
